# Supplementary material for: Bugs That Can Resist Antibiotics but Not Men: Gender-Specific Differences in Notified Infections and Colonisations in Germany, 2010–2019
Source: Microorganisms. 2021 Apr 22;9(5):894. doi: 10.3390/microorganisms9050894 (PMC8143559; doi:10.3390/microorganisms9050894)
Supplement: Supplementary file 1 [file microorganisms-09-00894-s001.zip]

Archive with 1 entries (1 files):
- microorganisms-1163649-supplementary.pdf
